# Supplementary material for: Relation of Mean Platelet Volume (MPV) with Cancer: A Systematic Review with a Focus on Disease Outcome on Twelve Types of Cancer
Source: Curr Oncol. 2023 Mar 14;30(3):3391–420. doi: 10.3390/curroncol30030258 (PMC10047416; doi:10.3390/curroncol30030258)
Supplement: Supplementary file 1 [file curroncol-30-00258-s001.zip]

Archive with 2 entries (2 files):
- Supplementary Table S1_PRISMA_2020_checklist.pdf
- Table S2---Supplementary Spreadsheet_Quality of studies.xlsx
